# Supplementary material for: Timing of Tracheostomy in ICU Patients: A Systematic Review and Meta-Analysis of Randomized Controlled Trials
Source: Life (Basel). 2024 Sep 14;14(9):1165. doi: 10.3390/life14091165 (PMC11433256; doi:10.3390/life14091165)
Supplement: Supplementary file 1 [file life-14-01165-s001.zip]

Archive with 1 entries (1 files):
- life-3186398-supplementary.pdf
